# Supplementary material for: Genetic mapping and marker development for resistance of wheat against the root lesion nematode Pratylenchus neglectus
Source: BMC Plant Biol. 2013 Dec 31;13:230. doi: 10.1186/1471-2229-13-230 (PMC3923441; doi:10.1186/1471-2229-13-230)
Supplement: Additional file 3 — Rice BLASTN results using query sequences for ESTs from wheat deletion bins 7AL16-0.86-0.90 and 7AL18-0.90-1.00. [file 1471-2229-13-230-S3.xlsx]

## Sheet: Additional file 2
Additional file 3. Rice BLASTN results using query sequences for ESTs from wheat deletion bins 7AL16-0.86-0.90 and 7AL18-0.90-1.00
BLAST query		BLAST hit							Comment
EST accession	Wheat deletion bin	Rice chromosome	Rice chromosome start position (bp)	Rice chromosome end position (bp)	BLAST hit to rice CDS database	E value	Top Query Coverage	Top Identity	Marker information
BE404790	7AL16-0.86-0.90				no significant hits
BE426715	7AL16-0.86-0.90				no significant hits
BE590621	7AL16-0.86-0.90				no significant hits
BE591497	7AL16-0.86-0.90				no significant hits
BF294048	7AL16-0.86-0.90				no significant hits
BF482648	7AL16-0.86-0.90				no significant hits
BG263870	7AL16-0.86-0.90				no significant hits
BG314165	7AL16-0.86-0.90				no significant hits
BM140333	7AL16-0.86-0.90				no significant hits
BM140366	7AL16-0.86-0.90				no significant hits
BE405531	7AL16-0.86-0.90	1			LOC_Os01g05960.1	2e-29	0.9873	0.6141
BE426680	7AL18-0.90-1.00	1			LOC_Os01g23620.1	2.2e-97	1	0.9035
BF482714	7AL16-0.86-0.90	1			LOC_Os01g42090.1	1.6e-73	1	0.8384
BM137749	7AL18-0.90-1.00	1			LOC_Os01g43851.1	1.1e-79	1	0.8072
BG262960	7AL16-0.86-0.90	2			LOC_Os02g19130.1	2.5e-44	0.666	0.8012
BE403423	7AL18-0.90-1.00	2			LOC_Os02g32009.1	1.3e-15	0.6246	0.7156
BM134450	7AL16-0.86-0.90	2			LOC_Os02g48870.1	5.2e-13	0.8855	0.6333
BE404737	7AL18-0.90-1.00	2			LOC_Os02g52430.1	2.9e-69	0.9902	0.8075
BF146165	7AL18-0.90-1.00	4			LOC_Os04g55660.1	9.5e-10	0.32	0.7178
BE405648	7AL18-0.90-1.00	5			LOC_Os05g19270.1	1.9e-107	1	0.8797
BF428868	7AL16-0.86-0.90	6	1459192	1464339	LOC_Os06g03700.1	2.5e-100	1	0.8549
BF202806	7AL16-0.86-0.90	6	7924037	7920479	LOC_Os06g14190.1	1.1e-88	0.9982	0.8629
BF474379	7AL16-0.86-0.90	6	24817722	24814005	LOC_Os06g41390.1	1.2e-84	0.8653	0.8256
BE591637	7AL18-0.90-1.00	6	25967411	25963875	LOC_Os06g43190.1	5.8e-38	0.976	0.6849
BE443877	7AL18-0.90-1.00	6	26187104	26183307	LOC_Os06g43550.1	2.4e-18	0.374	0.7004
BE403180	7AL18-0.90-1.00	6	26204623	26199320	LOC_Os06g43570.1	8.7e-89	0.9961	0.8947
BE443357	7AL18-0.90-1.00	6	26379227	26375956	LOC_Os06g43800.1	4.4e-08	0.5559	0.6805
BE497838	7AL16-0.86-0.90	6	26379227	26375956	LOC_Os06g43800.1	1.9e-25	0.5279	0.8134
BE426274	7AL16-0.86-0.90	6	26414835	26411488	LOC_Os06g43860.1	2.2e-54	0.7597	0.8559
BE446809	7AL16-0.86-0.90	6	26427830	26421512	LOC_Os06g43870.2	1.4e-17	0.683	0.6812
BE496850	7AL16-0.86-0.90	6	26461806	26456227	LOC_Os06g43930.1	3.7e-27	0.8051	0.716
BE637838	7AL16-0.86-0.90	6	26529298	26538141	LOC_Os06g44030.2	2.7e-94	0.9981	0.9084
BF294002	7AL16-0.86-0.90	6	26579684	26575125	LOC_Os06g44060.1	1.5e-92	1	0.8682
BE637853	7AL16-0.86-0.90	6	26680140	26690056	LOC_Os06g44230.1	9.1e-05	0.15	0.9608
BE471156	7AL16-0.86-0.90	6	26781799	26778838	LOC_Os06g44370.1	6.1e-113	1	0.8894
BE406505	7AL16-0.86-0.90	6	27219528	27223172	LOC_Os06g45000.1	2.9e-34	0.9005	0.7449
BG262287	7AL16-0.86-0.90	6	27292852	27286243	LOC_Os06g45120.1	4.9e-53	1	0.8431
BE605194	7AL16-0.86-0.90	6	27369245	27363816	LOC_Os06g45280.1	4e-48	0.796	0.847
BE498985	7AL16-0.86-0.90	6	27384222	27386859	LOC_Os06g45300.1	6.4e-31	0.9876	0.8125
BG274853	7AL16-0.86-0.90	6	27728316	27724565	LOC_Os06g45820.1	1.7e-77	1	0.9041
BF145815	7AL16-0.86-0.90	6	27760083	27756424	LOC_Os06g45870.1	7.3e-21	0.5376	0.658
BF428699	7AL16-0.86-0.90	6	28203817	28204370	LOC_Os06g46460.1	2.8e-11	0.7008	0.599
BG312585	7AL18-0.90-1.00	6	30231310	30225270	LOC_Os06g49930.1	4.7e-32	0.5405	0.6617
BG274625	7AL18-0.90-1.00	6	30423505	30422607	LOC_Os06g50250.1	1.8e-11	0.5268	0.6494
BE445527	7AL16-0.86-0.90	6	30830434	30828271	LOC_Os06g50940.1	5.2e-52	0.7963	0.7299
BF146129	7AL18-0.90-1.00	6	30913486	30907000	LOC_Os06g51100.1	1.5e-13	0.2989	0.7262
BE426802	7AL16-0.86-0.90	6	30918120	30915029	LOC_Os06g51110.2	7.8e-20	0.7268	0.6287
BE591469	7AL18-0.90-1.00	6	30944196	30948366	LOC_Os06g51150.1	3.9e-113	0.9816	0.8969	PSR148 has homology to LOC_Os
BE637476	7AL18-0.90-1.00	6	30944196	30948366	LOC_Os06g51150.1	5.1e-82	0.9957	0.905	PSR148 has homology to LOC_Os
BE445506	7AL18-0.90-1.00	6	30956664	30953028	LOC_Os06g51170.1	3.7e-55	0.5943	0.8373	wri1 derived from gDNA homologous to TaEST sequence
BF483039	7AL18-0.90-1.00	6	31029132	31025937	LOC_Os06g51260.1	1.7e-29	0.8223	0.676	wri5 derived from gDNA homologous to TaEST sequence
BF484041	7AL18-0.90-1.00	6	31048512	31033381	LOC_Os06g51270.1	1e-56	1	0.8785	CDO347 has homology to LOC_Os, wri3 derived from gDNA homologous to TaEST sequence, wri4 have homology to LOC_Os
BG607810	7AL18-0.90-1.00	6	31048512	31033381	LOC_Os06g51270.1	4e-11	0.1875	0.9111	CDO347 has homology to LOC_Os, wri3 and wri4 have homology to LOC_Os
BE445653	7AL18-0.90-1.00	6	31089543	31083106	LOC_Os06g51330.1	1.5e-32	0.9433	0.758	wri2 derived from gDNA homologous to TaEST sequence
BE591418	7AL18-0.90-1.00	6	31089543	31083106	LOC_Os06g51330.2	2.6e-31	0.7855	0.7617	wri2 has homology to LOC_Os
BE406627	7AL18-0.90-1.00	6	31151345	31156634	LOC_Os06g51430.1	2.9e-33	1	0.7715
BE637923	7AL16-0.86-0.90	7			LOC_Os07g07410.2	4.4e-39	0.8946	0.696
BF146080	7AL16-0.86-0.90	7			LOC_Os07g29600.1	1.9e-67	0.9337	0.8075
BE442817	7AL16-0.86-0.90	8			LOC_Os08g09010.1	6.6e-68	0.8599	0.7896
BE494712	7AL18-0.90-1.00	8			LOC_Os08g12840.1	2.8e-53	0.9439	0.7871
BE499622	7AL18-0.90-1.00	8			LOC_Os08g43360.1	7.2e-28	0.8378	0.6866
BE606843	7AL18-0.90-1.00	9			LOC_Os09g11510.1	1.7e-62	0.9982	0.7616
BF293511	7AL18-0.90-1.00	9			LOC_Os09g38110.1	2.8e-23	0.7019	0.6745
BG313507	7AL18-0.90-1.00	11			LOC_Os11g05400.1	2.2e-84	1	0.8911
BE590995	7AL18-0.90-1.00	11			LOC_Os11g11890.1	1.5e-22	0.5292	0.6419
BE444259	7AL16-0.86-0.90	11			LOC_Os11g41380.1	1.4e-05	0.7922	0.5714
BE405507	7AL18-0.90-1.00	11			LOC_Os11g41540.1	8.4e-64	0.9933	0.7413
BE405003	7AL16-0.86-0.90	11			LOC_Os11g47780.1	5.6e-36	0.8543	0.6673
BF483603	7AL16-0.86-0.90	12			LOC_Os12g01400.1	1.6e-51	0.8221	0.781
BG606695	7AL18-0.90-1.00	12			LOC_Os12g06650.1	2.8e-61	1	0.7689
BE518357	7AL16-0.86-0.90	12			LOC_Os12g10720.2	9.8e-56	0.8129	0.8291
BE446244	7AL18-0.90-1.00	12			LOC_Os12g27350.1	2.5e-33	0.8697	0.6812
BF293421	7AL16-0.86-0.90	12			LOC_Os12g34510.1	2.8e-25	0.5917	0.883
BE405291	7AL18-0.90-1.00				no hits
BE424236	7AL18-0.90-1.00				no hits
BE591389	7AL18-0.90-1.00				no hits
BF483485	7AL18-0.90-1.00				no hits
BF474833	7AL18-0.90-1.00				no significant hits
BE444715	7AL18-0.90-1.00				no significant hits
BE495346	7AL18-0.90-1.00				no significant hits
BE497409	7AL18-0.90-1.00				no significant hits
BE591448	7AL18-0.90-1.00				no significant hits
BE606933	7AL18-0.90-1.00				no significant hits
BF429174	7AL18-0.90-1.00				no significant hits
BF483436	7AL18-0.90-1.00				no significant hits
BF484052	7AL18-0.90-1.00				no significant hits
BG604756	7AL18-0.90-1.00				no significant hits
